# Supplementary material for: Understanding Musical Predictions With an Embodied Interface for Musical Machine Learning
Source: Front Artif Intell. 2020 Mar 3;3:6. doi: 10.3389/frai.2020.00006 (PMC7861300; doi:10.3389/frai.2020.00006)
Supplement: Data Sheet 1 — Survey results and durations of performances. [file Data_Sheet_1.CSV]

performance	condition	performer	model	servo	q1-understood	q2-related	q3-musqual	q4-muscre	q5-infme	q6-infresp	q7-enhperf	q8-enhexp	time
1	1	1	human	no	7	8	7	7	5	8	8	6	124.187186
2	2	1	synth	no	8	8	7	4	5	8	5	7	251.357542
3	6	1	noise	yes	6	4	7	8	8	3	8	9	204.257585
4	3	1	noise	no	5	4	5	6	5	3	5	8	335.843558
5	5	1	synth	yes	9	9	7	5	5	8	6	6	268.040389
6	4	1	human	yes	8	9	9	8	7	8	8	8	258.968251
1	2	2	synth	no	6	7	7	7	8	7	7	8	175.642614
2	3	2	noise	no	9	4	8	8	9	2	8	9	299.531502
3	1	2	human	no	8	9	8	9	9	9	9	9	205.268838
4	4	2	human	yes	8	8	8	9	9	8	8	9	195.877391
5	6	2	noise	yes	8	3	9	7	9	9	8	8	173.053117
6	5	2	synth	yes	8	9	8	8	9	9	9	9	240.379479
1	3	3	noise	no	3	4	4	5	7	3	7	8	173.330662
2	4	3	human	yes	7	7	7	7	8	8	8	8	189.329484
3	2	3	synth	no	6	6	5	6	7	6	7	7	216.729876
4	5	3	synth	yes	4	5	4	5	7	5	6	7	191.935273
5	1	3	human	no	7	7	8	7	8	7	7	8	195.066346
6	6	3	noise	yes	5	2	4	4	6	2	6	6	130.881221
1	4	4	human	yes	3	6	2	3	6	6	4	6	103
2	5	4	synth	yes	7	7	6	6	6	5	7	7	119
3	3	4	noise	no	6	7	6	7	8	7	8	8	108
4	6	4	noise	yes	6	4	7	7	6	3	5	6	108
5	2	4	synth	no	8	3	6	5	6	2	4	4	233
6	1	4	human	no	4	7	6	6	8	7	6	6	296
1	5	5	synth	yes	6	5	7	7	7	3	6	7	135.933186
2	6	5	noise	yes	7	3	9	9	8	3	6	8	147.87271
3	4	5	human	yes	6	6	8	8	9	4	6	9	121.416553
4	1	5	human	no	7	7	9	9	9	5	8	8	174.536229
5	3	5	noise	no	7	4	9	9	9	3	8	9	149.069613
6	2	5	synth	no	7	7	9	9	9	4	9	9	145.241568
1	6	6	noise	yes	6	3	7	6	3	8	4	8	190.199522
2	1	6	human	no	3	4	7	8	5	3	6	6	204.579449
3	5	6	synth	yes	7	6	4	4	4	7	4	4	240.698615
4	2	6	synth	no	4	4	6	6	6	2	7	6	227.417386
5	4	6	human	yes	3	6	8	8	7	3	8	8	213.771404
6	3	6	noise	no	6	2	6	4	2	2	3	4	217.269718
1	1	7	human	no	5	4	4	6	7	4	5	6	135.48617
2	2	7	synth	no	6	2	8	8	6	2	8	8	119.009625
3	6	7	noise	yes	7	6	7	7	7	7	7	8	131.021883
4	3	7	noise	no	6	2	6	7	7	2	6	6	85.793364
5	5	7	synth	yes	7	8	7	7	6	8	8	8	134.954131
6	4	7	human	yes	7	7	6	6	7	7	7	7	131.328144
1	2	8	synth	no	7	8	5	7	5	9	8	8	223.740294
2	3	8	noise	no	3	4	3	6	3	4	4	5	231.807045
3	1	8	human	no	7	8	8	8	6	7	7	8	257.003139
4	4	8	human	yes	5	6	6	7	4	6	7	6	305.69334
5	6	8	noise	yes	5	2	3	4	6	3	4	6	139.549324
6	5	8	synth	yes	6	8	6	7	5	7	6	8	200.982267
1	3	9	noise	no	2	2	7	4	7	1	6	6	135.556334
2	4	9	human	yes	7	6	6	5	7	6	6	6	263.106569
3	2	9	synth	no	4	4	6	4	6	4	7	6	221.838743
4	5	9	synth	yes	4	6	7	4	4	3	4	4	119.669721
5	1	9	human	no	6	6	7	5	6	7	6	6	189.5999
6	6	9	noise	yes	4	6	4	3	3	6	4	6	169.592067
1	4	10	human	yes	7	6	4	6	8	6	7	9	98.851252
2	5	10	synth	yes	6	3	4	3	7	4	4	8	151.652051
3	3	10	noise	no	8	2	6	3	7	2	3	8	128.707754
4	6	10	noise	yes	8	2	4	3	8	2	3	8	178.882471
5	2	10	synth	no	8	4	6	4	7	4	6	8	168.413904
6	1	10	human	no	7	7	6	6	8	6	7	9	198.254594
1	5	11	synth	yes	3	4	5	7	3	6	9	9	211.105692
2	6	11	noise	yes	7	9	7	7	6	9	8	5	211.797535
3	4	11	human	yes	5	9	8	9	9	9	9	9	201.996335
4	1	11	human	no	6	7	7	8	8	8	8	8	239.634885
5	3	11	noise	no	8	9	9	9	9	9	9	9	83.2077
6	2	11	synth	no	9	9	9	9	9	9	9	9	161.727596
1	6	12	noise	yes	4	6	8	6	9	5	9	9	180.438744
2	1	12	human	no	2	2	7	6	9	2	9	8	253.205413
3	5	12	synth	yes	1	2	6	3	9	1	9	9	306.20412
4	2	12	synth	no	3	4	6	5	9	1	8	9	189.999131
5	4	12	human	yes	6	6	7	7	9	6	9	8	273.42071
6	3	12	noise	no	6	3	7	5	9	2	7	7	283.269492
